# Supplementary material for: Mutations of the Genomes Uncoupled 4 Gene Cause ROS Accumulation and Repress Expression of Peroxidase Genes in Rice
Source: Front Plant Sci. 2021 Jun 11;12:682453. doi: 10.3389/fpls.2021.682453 (PMC8232891; doi:10.3389/fpls.2021.682453)
Supplement: Supplementary file 1 [file Data_Sheet_1.zip]

Archive with 4 entries (4 files):
- Supplementary Figures.pdf
- Supplementary Table 8.xlsx
- Supplementary Tables 1-7.pdf
- Supplementary Tables 9-11.pdf
