# Supplementary material for: Mutations of the Genomes Uncoupled 4 Gene Cause ROS Accumulation and Repress Expression of Peroxidase Genes in Rice
Source: Front Plant Sci. 2021 Jun 11;12:682453. doi: 10.3389/fpls.2021.682453 (PMC8232891; doi:10.3389/fpls.2021.682453)
Supplement: Supplementary file 1 [file Data_Sheet_1.zip › Supplementary Table 8.xlsx]

## Sheet: Sheet1
Supplementary Table 8 ׀ Differentially expressed genes (DEGs) in HYB compared to wild-type under natural light conditions
Gene_id	readcount_gun4epi	readcount_WT	log2FoldChange	Gene name	InterPro short description
OS03G0382100	5.24312	123.97	-4.56		3-ktacl-CoA_syn
OS04G0409900	34.3726	5.4697	2.6517		6-hairpin_glycosidase-like
OS04G0460300	7.38046	391.158	-5.73	OSJNBA0072F16.7	AA_transpt_TM
OS01G0825800	480.284	2853.22	-2.57		AA_transpt_TM
OS06G0228500	276.564	52.5063	2.397		AA_transpt_TM
OS01G0612500	11.3831	252.737	-4.47		AB_hydrolase
OS07G0164900	615.303	139.696	2.139	AAO	ABA aldehyde oxidase
OS09G0332700	566.46	161.266	1.8125	OS09G0332700	ABC_2_trans
OS05G0189900	1.05273	205.814	-7.61		Acid_phosphat_B
OS06G0649800	15.9027	83.244	-2.39		Adenine_glyco
OS04G0604000	11.4584	53.279	-2.22	Os04g0604000	ADF-H/Gelsolin-like_dom
OS04G0447700	40.643	7.72354	2.3957	Os04g0447700	Aldo/ket_red
OS05G0565400	114.582	576.562	-2.33		Aldolase_TIM
OS06G0354700	1816.26	554.227	1.7124	NYC3	Alpha/beta hydrolase-fold family protein, Chlorophyll degradation during senescenc
OS11G0132600	154.85	36.1999	2.0968		Alpha-L-AF_C
OS08G0245200	16.7942	106.637	-2.67	4CL1	AMP-dep_Synth/Lig
OS05G0124000	46.1647	366.81	-2.99		Ankyrin_rpt
OS09G0328600	0	27.0268	Inf		Ankyrin_rpt
OS02G0657000	0.246785	27.9787	-6.82		AP2/ERF_dom
OS01G0141000	94.7564	2085.05	-4.46	Os01g0141000	AP2/ERF_dom
OS07G0617000	136.143	621.463	-2.19		AP2/ERF_dom
OS09G0286600	901.682	3024.26	-1.75		AP2/ERF_dom
OS09G0434500	3855.38	12586.2	-1.71	OJ1081_G10.25	AP2/ERF_dom
OS01G0140700	0	57.6184	Inf		AP2/ERF_dom
OS03G0150200	9.96944	0	#NAME?		AP2/ERF_dom
OS09G0522100	910.726	169.459	2.4261	DREB1H	AP2/ERF_dom
OS02G0764700	122.983	23.8419	2.3669		AP2/ERF_dom
OS05G0497200	440.057	105.156	2.0652		AP2/ERF_dom
OS05G0549800	254.016	70.1437	1.8565	Os05g0549800	AP2/ERF_dom
OS09G0457900	1576.77	220.955	2.8352	ERF102	AP2/ERF_dom, Regulation of the internode elongation
OS04G0650700	3514.17	1011.15	1.7972	ASNase2	Asparaginase 2
OS04G0469300	14.3313	212.957	-3.89	OSJNBA0016O02.20	ATFP4. (Os04t0469300-01)
OS06G0229066	460.133	6.94935	6.049	Os06g0229066	ATP-dependent zinc metalloprotease FTSH 6, chloroplastic.
OS08G0529000	22.1332	0	#NAME?	OSPIN5C	Auxin_eff
OS12G0609600	0.797518	190.01	-7.9		Auxin_inducible_ARG7
OS02G0512000	0	14.5891	Inf		Auxin_inducible_ARG7
OS04G0662200	0	15.9666	Inf		Auxin_inducible_ARG7
OS01G0768333	98.3025	16.0836	2.6116	B1143G03.17	Auxin_inducible_ARG7
OS08G0524800	8.89652	45.5733	-2.36	OJ1191_A10.109	bHLH_dom
OS05G0139100	489.169	45.3072	3.4325	APG	bHLH_dom
OS06G0493100	367.2	86.6134	2.0839		Brown planthopper induced008a
OS11G0111900	2.65436	48.3028	-4.19		BTB/POZ-like
OS10G0463400	112.493	17.5316	2.6818	EF1	B-type response regulator, Floral inducer to promote short-day (SD) flowering pathway
OS02G0465900	792.675	3765.61	-2.25		Butirosin_synth_BtrG-like
OS11G0113700	113.042	609.83	-2.43	Os11g0113700	Ca/CaM-dep_Ca-dep_prot_Kinase
OS12G0113500	260.379	957.978	-1.88	Os12g0113500	Ca/CaM-dep_Ca-dep_prot_Kinase
OS06G0217700	8.90332	69.9874	-2.97		CAAD_dom
OS08G0423500	1.01243	1327.32	-10.36		Carbonic_anhydrase_a-class
OS08G0423600	0.502	548.991	-10.1		Carbonic_anhydrase_a-class
OS01G0179000	4.7045	32.6555	-2.8		CAT-like_dom
OS02G0778500	34.2366	135.42	-1.98	OJ1293_A01.5	Chalcone_isomerase
OS09G0439500	209.277	2820.61	-3.75		Chloro_AB-bd_pln
OS04G0690800	167.261	815.4	-2.29		Chloroa_b-bind
OS10G0447900	118.955	419.855	-1.82		Cit_transptr-like_dom
OS09G0424200	71.2164	618.133	-3.12		Class_I_gatase-like
OS03G0685300	196.292	723.479	-1.88		Class_I_gatase-like
OS02G0526400	406.529	66.1942	2.6186	CLPD1	ClpA/B
OS06G0697000	23.2527	3610.29	-7.28		ConA-like_subgrp
OS09G0351700	0.757214	111.316	-7.2	OS09G0351700	ConA-like_subgrp
OS06G0285400	1.07618	18.6614	-4.12	P0491D10.34	ConA-like_subgrp
OS07G0480800	6.90028	55.7381	-3.01	P0434A03.134	ConA-like_subgrp
OS07G0542600	42.9093	190.151	-2.15		ConA-like_subgrp
OS11G0539200	0	150.656	Inf		ConA-like_subgrp
OS04G0632901	136.16	11.4209	3.5755		ConA-like_subgrp
OS09G0268000	302.05	54.1226	2.4805	B1008E06.18	ConA-like_subgrp
OS10G0136400	104.844	24.4158	2.1023		ConA-like_subgrp
OS05G0521700	25.7107	97.5385	-1.92		Conserved hypothetical protein
OS09G0438100	480.583	1727.01	-1.85		Conserved hypothetical protein
OS05G0516100	112.409	393.822	-1.81		Conserved hypothetical protein
OS11G0670900	58.0599	195.824	-1.75		Conserved hypothetical protein
OS03G0826900	21.6073	0	#NAME?	OS03G0826900	Conserved hypothetical protein
OS03G0124500	231.661	17.2938	3.7437		Conserved hypothetical protein
OS03G0766600	151.039	14.7202	3.3591	Os03g0766600	Conserved hypothetical protein
OS05G0253200	203.513	27.5135	2.8869	Os05g0253200	Conserved hypothetical protein
OS01G0959750	628.51	108.057	2.5401	Os01g0959750	Conserved hypothetical protein
OS10G0516900	58.7246	10.6558	2.4623		Conserved hypothetical protein
OS08G0351300	84.3574	18.5452	2.1855		Conserved hypothetical protein
OS06G0133500	458.693	129.374	1.826	P0679C08.32	Conserved hypothetical protein
OS05G0181700	837.742	249.913	1.7451	Os05g0181700	Conserved hypothetical protein
OS12G0516200	1313.55	414.807	1.663		Conserved hypothetical protein
OS06G0133400	1786.32	444.852	2.0056	Os06g0133400	Conserved hypothetical protein.
OS01G0143900	31.2246	349.883	-3.49		Conserved hypothetical protein.
OS01G0838350	16.1273	147.637	-3.19		Conserved hypothetical protein.
OS02G0246900	5.84259	58.3999	-3.32		Conserved hypothetical protein.
OS02G0261000	0.861269	58.3245	-6.08		Conserved hypothetical protein.
OS02G0582900	0.246785	72.8201	-8.2		Conserved hypothetical protein.
OS03G0118100	0.542304	17.9979	-5.05		Conserved hypothetical protein.
OS03G0672400	0.246785	13.8591	-5.81		Conserved hypothetical protein.
OS03G0713200	6.01061	37.5698	-2.64		Conserved hypothetical protein.
OS03G0806800	2.6778	92.7795	-5.11		Conserved hypothetical protein.
OS04G0382900	0	7.78263	Inf	OSJNBA0072D21.16	Conserved hypothetical protein.
OS05G0142400	5.91973	49.7987	-3.07		Conserved hypothetical protein.
OS08G0474500	5.10903	32.9117	-2.69	P0451G12.14	Conserved hypothetical protein.
OS09G0494500	5.72352	38.0215	-2.73		Conserved hypothetical protein.
OS10G0128400	76.6628	1812.73	-4.56		Conserved hypothetical protein.
OS10G0508900	0.255214	26.1452	-6.68		Conserved hypothetical protein.
OS10G0509401	312.485	2938.27	-3.23	OS10G0509401	Conserved hypothetical protein.
OS12G0147200	2.12891	79.3629	-5.22	Os12g0147200	Conserved hypothetical protein.
OS06G0674100	34.1172	4.75653	2.8425	Os06g0674100	Conserved hypothetical protein.
OS03G0766800	4736.67	963.74	2.2972	OSJNBA0079B15.9	Conserved hypothetical protein.
OS01G0183850	97.1824	22.4856	2.1117		Conserved hypothetical protein.
OS11G0641800	0.829394	632.24	-9.57	Os11g0641800	Cu_oxidase_CS
OS04G0208200	105.544	17.4302	2.5982	Os04g0208200	Cysteine proteinase.
OS11G0635300	1.36327	26.9991	-4.31		Cyt_P450
OS03G0602300	108.434	791.401	-2.87	OS03G0602300	Cyt_P450
OS12G0139300	77.4842	346.045	-2.16		Cyt_P450
OS10G0546600	261.038	900.074	-1.79		Cyt_P450
OS09G0403300	64.8344	2.86024	4.5026		Cyt_P450
OS08G0507100	23.1672	2.16424	3.4201		Cyt_P450
OS11G0489250	1155.94	140.676	3.0386		Cyt_P450
OS02G0323600	151.472	19.6316	2.9478		Cyt_P450
OS07G0518500	179.582	29.0275	2.6291	Os07g0518500	Cyt_P450
OS03G0850200	41.5717	8.09056	2.3613	Os03g0850200	Cyt_P450
OS09G0522000	2115.83	390.73	2.437		Dehydration-responsive element-binding protein 1B
OS11G0645400	0.28709	114.198	-8.64		Disease-R_pln
OS11G0214400	1.004	37.9411	-5.24		Disease-R_pln
OS07G0617100	22.5091	300.845	-3.74		Disease-R_pln
OS11G0644700	0	41.2132	Inf		Disease-R_pln
OS06G0650900	4340.31	1208.62	1.8444		DnaJ_domain
OS09G0508500	2.36727	192.705	-6.35	DRB5	dsRNA-bd_dom
OS01G0973100	10.0264	0	#NAME?	Os01g0973100	DUF239
OS03G0310600	32.9961	472.95	-3.84		DUF247_pln
OS08G0356700	197.354	38.2159	2.3685		DUF247_pln
OS01G0678000	94.186	10.6577	3.1436		DUF2921
OS01G0678100	1432.2	340.456	2.0727		DUF2921
OS03G0168200	911.536	291.549	1.6446		DUF3110
OS07G0680600	3597.8	1051.9	1.7741	Os07g0680600	DUF3133
OS01G0812900	324.93	1077.59	-1.73	P0425G02.34	DUF3411_plant
OS06G0543601	57.2743	10.8803	2.3962	Os06g0543601	DUF3778
OS03G0740200	12.1403	141.629	-3.54		DUF4228_plant
OS09G0493000	45.5996	5.11601	3.1559		DUF4228_plant
OS05G0552800	1236.69	232.709	2.4099		DUF4228_plant
OS02G0193300	1150.42	229.517	2.3255	P0437H03.120	DUF4228_plant
OS02G0720400	6.3261	62.2293	-3.3		DUF506_pln
OS10G0516701	12.9933	73.4214	-2.5		DUF604
OS01G0611000	1.5463	289.08	-7.55		DUF642
OS05G0514400	1.10805	219.608	-7.63	Os05g0514400	DUF688
OS02G0229800	13.4935	70.2352	-2.38		DUF761_pln
OS03G0272900	1287.57	274.624	2.2291		DVL
OS03G0758500	87.7308	11.8752	2.8851	ENODL12	early nodulin-like protein 12
OS06G0254600	35.3124	287.724	-3.03		EF_hand_dom
OS01G0955100	3400.11	797.616	2.0918	Os01g0955100	EF_hand_dom
OS09G0471600	1.36327	16.7385	-3.62		EG-like_dom
OS08G0508700	39.4632	248.014	-2.65	B1168A08.22	Ethylene_insens-like_DNA-bd
OS01G0823100	0.502	62.1143	-6.95	EXPA2	Expansin
OS05G0477600	0	42.6858	Inf	Os05g0477600	Expansin
OS10G0556100	1.33139	95.3568	-6.16	Os10g0556100	Expansin/allergen_DPBB_dom
OS10G0483500	31.4764	220.64	-2.81	Os10g0483500	FAD-bd_2_sub1
OS04G0578600	31.3929	4.68218	2.7452	Os04g0578600	FAD-bd_8
OS01G0594800	15.7246	144.365	-3.2	Os01g0594800	FAD-dep_OxRdtase
OS01G0668100	0.748785	265.935	-8.47	OSJNBB0063G05.35	FAS1_domain
OS04G0574200	1.58661	23.6539	-3.9		FAS1_domain
OS10G0370500	6.27241	69.9833	-3.48		Fascin
OS05G0244500	55.0211	252.977	-2.2	Os05g0244500	Fascin
OS05G0131500	30.3328	175.328	-2.53	Os05g0131500	Ferroportin-1
OS07G0112100	13.0271	65.2999	-2.33		Flavin_mOase
OS07G0671000	1166.53	83.8421	3.7984		FPF1
OS04G0282400	17475.3	112.649	7.2773	Os04g0282400	FPF1 protein-like (RAA1)
OS06G0157700	86.5139	16.6435	2.378	HD3A	FT
OS06G0229000	411.834	7.58667	5.7625	Os06g0229000	FtsH protease (VAR2) (Zinc dependent protease)
OS01G0883800	322.68	6.55375	5.6216	20OX2	GA C20oxidase2
OS03G0760800	0	41.9072	Inf		GASA
Novel00135	11.8281	0.355623	5.0557	--	GATA zinc finger family protein
OS01G0727100	0.255214	37.3177	-7.19	P0042A10.33	GAUT
OS04G0640700	0.28709	197.484	-9.43		Glyco_hydro_3
OS01G0268600	234.257	810.51	-1.79		Glyco_hydro_31
OS01G0813700	0.246785	43.5695	-7.46	BGLU2	Glyco_hydro_catalytic_dom
OS05G0375400	1659.23	19127.9	-3.53		Glyco_hydro_catalytic_dom
OS02G0771700	21.6281	214.067	-3.31		Glyco_hydro_catalytic_dom
OS06G0179000	128.036	853.072	-2.74		Glyco_hydro_catalytic_dom
OS03G0703000	134.649	742.293	-2.46	Os03g0703000	Glyco_hydro_catalytic_dom
OS01G0940800	20.0409	87.7429	-2.13		Glyco_hydro_catalytic_dom
OS04G0474800	248.014	1045.69	-2.08	Os04g0474800	Glyco_hydro_catalytic_dom
OS06G0133000	6.37647	81.0564	-3.67	WAXY	Glyco_trans_1
OS03G0692000	12.3721	108.93	-3.14	OSJNBB0101N11.12	Glyco_trans_14
OS06G0573600	192.034	5879.95	-4.94		Glycoside_Hdrlase_35
OS06G0475400	121.931	25.2137	2.2738	P0021H10.18	Glycosyltransferase_AER61
OS10G0329900	42.498	5.11408	3.0548		GNK2
OS04G0197100	823.245	224.712	1.8732		GNK2
OS03G0603600	133.877	755.846	-2.5		GP_PDE_dom
OS03G0781000	154.198	596.426	-1.95	OS03G0781000	GTP_binding_domain
OS11G0267000	1945.54	16788.8	-3.1093		GUN4-domain like
OS04G0496300	0.861269	35.467	-5.36		H0306B06.4 protein.
OS02G0526000	90.8578	284.957	-1.65	Os02g0526000	H0502B11.6 protein
OS05G0442550	447.095	65.1074	2.7797		H0801D08.16 protein
OS01G0186900	2388.75	563.72	2.0832	Os01g0186900	HARBI1_dom
OS09G0272000	233.128	59.5283	1.9695	OS09G0272000	Heavy metal transport/detoxification protein
OS01G0927300	3.78586	644.213	-7.41	OSJNBA0093F16.28	HeavyMe-assoc_HMA
OS04G0401000	53.2718	2671.8	-5.65	OSJNBB0014D23.16	HeavyMe-assoc_HMA
OS01G0826000	153.777	37.4669	2.0372	P0439E11.20	HeavyMe-assoc_HMA
OS12G0415400	57.1852	13.1288	2.1229		Histone H3
OS02G0258200	1.02745	16.0844	-3.97	Os02g0258200	HMG_box_dom
OS03G0123500	2.62248	151.023	-5.85	Os03g0123500	Homeobox_dom
OS05G0579300	52.4881	330.546	-2.65	ZHD6	Homeodomain_ZF_HD
OS05G0530400	168.874	31.6927	2.4137	Os05g0530400	HSF_fam
OS09G0445600	0	9.4258	Inf	OJ1123_B08.25	HSP20
OS09G0379600	369.72	95.447	1.9537	OS09G0379600	HTH_motif
Novel00500	34.6288	3.66301	3.2409	--	hydroxyproline-rich glycoprotein family protein
OS11G0707100	81.2627	4.97914	4.0286	OS11G0707100	Hypothetical conserved gene
OS01G0195300	141.428	32.835	2.1068		Hypothetical conserved gene
OS06G0678500	662.246	185.828	1.8334	B1153E06.42	Hypothetical conserved gene
OS02G0231000	0	16.5582	Inf	Os02g0231000	Hypothetical conserved gene.
OS03G0642450	7.5635	38.9166	-2.36	Os03g0642450	Hypothetical conserved gene.
OS06G0531751	27.0036	362.808	-3.75	Os06g0531751	Hypothetical conserved gene.
OS10G0128502	11.1026	261.857	-4.56	Os06g0531751	Hypothetical conserved gene.
OS11G0264500	68.827	2772.46	-5.33		Hypothetical conserved gene.
OS07G0695700	74.0524	11.7993	2.6498		Hypothetical conserved gene.
OS02G0124866	725.831	3327.4	-2.2		Hypothetical gene
OS09G0449700	87.2684	24.5572	1.8293	Os09g0449700	Hypothetical gene
OS11G0699532	77.4451	2.89074	4.7437		Hypothetical gene.
OS05G0202800	3446.72	135.974	4.6638	MT3B	Hypothetical gene.
OS03G0195475	230.414	805.622	-1.81	Os03g0195475	Hypothetical protein
OS06G0263450	31.6037	0	#NAME?		Hypothetical protein
OS04G0447950	32.9937	1.08212	4.9303		Hypothetical protein
OS08G0200750	29.9451	1.80862	4.0494	Os08g0200750	Hypothetical protein
OS01G0602466	67.3605	5.03973	3.7405	Os01g0602466	Hypothetical protein
OS02G0571000	50.1151	7.88706	2.6677		Hypothetical protein
OS01G0341750	271.943	57.2035	2.2491	Os01g0341750	Hypothetical protein
Novel00654	33.4789	3.0981	3.4338	--	hypothetical protein
Novel00450	183.03	42.9759	2.0905	--	hypothetical protein
Novel00223	100.434	20.085	2.3221	--	hypothetical protein LOC_Os12g42830
Novel00564	1.56975	18.6496	-3.57	--	hypothetical protein OsI_21960
Novel00767	18.3724	205.857	-3.49	--	hypothetical protein OsI_31134
Novel00097	55.9648	9.86113	2.5047	--	hypothetical protein OsI_32666
Novel00144	86.9019	16.1012	2.4322	--	hypothetical protein OsJ_17646
Novel00787	21.5822	1.453	3.8927	--	hypothetical protein OsJ_28778
OS03G0206150	4.75798	29.3211	-2.62		Hypothetical protein.
OS03G0782200	265.438	39189	-7.21		Hypothetical protein.
OS06G0220100	0	9.91829	Inf	Os06g0220100	Hypothetical protein.
OS08G0411250	0.255214	9.82912	-5.27		Hypothetical protein.
OS11G0291475	0.255214	138.862	-9.09	Os11g0291475	Hypothetical protein.
OS07G0131001	168.301	10.8822	3.951	Os07g0131001	Hypothetical protein.
OS02G0767300	0.829394	53.1951	-6		IPNS-like
OS04G0581100	8.91359	68.2209	-2.94	OSJNBA0064M23.15	IPNS-like
OS03G0752800	34.5292	1.27422	4.7601		Isoform 2 of MADS-box transcription factor 14
OS01G0841700	1025.84	216.458	2.2446	ERG1	Isoform ERG1b of Elicitor-responsive protein 1
OS01G0896400	1.65879	22.783	-3.78		JHL23J11.5 protein.
OS11G0547000	27.5093	105.844	-1.94		Kelch-typ_b-propeller
OS06G0627500	0.861269	24.8619	-4.85		L_dom-like
OS10G0127900	5.75539	34.4824	-2.58	OS10G0127900	L_dom-like
OS07G0568700	0	82.6643	Inf	FOR1	L_dom-like
OS02G0156633	76.1802	16.512	2.2059	Os02g0156633	L_dom-like
OS04G0685400	9.58156	50.4452	-2.4		LEA-14
OS09G0268100	255.822	55.6743	2.2001		Lectin-like receptor kinase 7.
OS04G0480500	60.2289	13.3377	2.175	OSJNBB0011N17.1	Leucine-rich repeat
OS05G0399800	47.3983	3.66108	3.6945		Leucine-rich repeat, N-terminal domain containing protein.
OS08G0509100	612.982	114.686	2.4182	Os08g0509100	LipOase
OS02G0194700	7282.16	2074.98	1.8113	OJ1225_F07.1	LipOase
OS08G0508800	151.713	9.9312	3.9332	CM-LOX1	Lipoxygenase, chloroplast precursor
OS06G0218900	1.3717	13.9045	-3.34		LMBR1-like_membr_prot
OS03G0609500	264.209	86.146	1.6168		LOB
OS10G0555900	6.29933	502.259	-6.32	EXPB3	LolPI
OS06G0157500	180.88	48.0547	1.9123	HD3B	lorigen, Flowering time, Long-day promotion
OS04G0373400	1033.61	278.145	1.8938	Os04g0373400	MATE
OS12G0571100	3.5356	178.195	-5.66	MT4C	Metalthion_15p
OS05G0231700	61.0983	468.966	-2.94	Os05g0231700	MIP
OS06G0336200	2508.36	11269.1	-2.17	TIP2-2	MIP
OS01G0225000	35.1397	6.22478	2.497		Mit_carrier
OS04G0554200	1.24236	45.0335	-5.18		MSP_dom
OS10G0419400	32.5857	205.798	-2.66	ARD1	MTCBP-1_eukaryotes
OS11G0303800	491.601	3379.41	-2.78		Myb_DNA-bind_5
OS02G0104500	33.2915	180.39	-2.44		Myb-like_dom
OS02G0742700	3.41157	51.3733	-3.91	OJ1734_E02.2	MYC/MYB_N
OS07G0566500	24.4299	2.13374	3.5172	ONAC010	NAC-dom
OS01G0675800	409.557	85.2366	2.2645		NAC-dom
OS01G0106300	0.789089	147.424	-7.55		NAD(P)-bd_dom
OS01G0106400	114.817	3355.8	-4.87		NAD(P)-bd_dom
OS07G0598000	0.757214	16.4858	-4.44		NAD(P)-bd_dom
OS02G0178800	6.99938	91.4558	-3.71		NAD(P)-bd_dom
OS06G0299100	8.68841	95.9639	-3.47		NAD(P)-bd_dom
OS09G0426800	213.343	1947.22	-3.19		NAD(P)-bd_dom
OS07G0601600	4.88569	41.5557	-3.09	OJ2013_G04.118	NAD(P)-bd_dom
OS08G0476300	81.9261	341.58	-2.06		NAD(P)-bd_dom
OS06G0129100	158.917	23.3771	2.7651		NAD(P)-bd_dom
OS10G0114300	90.6462	16.9435	2.4195		NADPH-dependent codeinone reductase
OS01G0862800	174.544	44.1293	1.9838	NAC59	NAM ATAF1/2 CUC2) transcription factor, Early and transient regulator of abiotic stress responses
OS07G0117300	65.0743	7.41133	3.1343		NB-ARC
OS08G0539700	323.164	17.7596	4.1856	PIBH8	NB-ARC domain containing protein.
OS11G0492300	25.3364	1.453	4.1241	Os11g0492300	NB-ARC domain containing protein.
OS08G0155400	82.004	17.3316	2.2423	NRT1.1A	Nitrate/chlorate transporter
OS01G0777900	15.5516	83.1122	-2.42	-//-	Non-protein coding transcript
OS02G0716600	31.5964	219.037	-2.79	-//-	Non-protein coding transcript
OS04G0641101	14.5607	385.446	-4.73	-//-	Non-protein coding transcript
OS08G0251000	0.574179	20.9915	-5.19	-//-	Non-protein coding transcript
OS11G0173100	2.33539	20.3862	-3.13	-//-	Non-protein coding transcript
OS12G0115050	1.85684	94.23	-5.67	-//-	Non-protein coding transcript
OS02G0166200	1548.49	289.097	2.4212	-//-	Non-protein coding transcript
OS04G0271450	78.4057	15.6087	2.3286	-//-	Non-protein coding transcript
OS11G0288350	29.1455	3.61724	3.0103	-//-	Non-protein coding transcript.
OS05G0195101	475.002	68.2226	2.7996	-//-	Non-protein coding transcript.
OS12G0136500	623.91	135.126	2.207	-//-	Non-protein coding transcript.
OS10G0562900	156.9	41.7287	1.9107	Non-protein coding transcript.	Non-protein coding transcript.
OS07G0634600	57.2292	503.411	-3.14	Os07g0634600	NOTUM
OS05G0342100	3.84139	124.953	-5.02		NTF2-like_dom
OS05G0342000	41.3833	194.141	-2.23		NTF2-like_dom
OS03G0291500	10.8036	3993.09	-8.53		Ntn_hydrolases_N
OS04G0457500	360.603	1154.11	-1.68		Ntn_hydrolases_N
OS09G0279500	242.482	830.195	-1.78		Nucleotide-bd_a/b_plait
OS07G0694400	0.28709	114.834	-8.64		Nucleotide-diphossugar_trans
OS12G0555600	1.80995	34.0872	-4.24	Os12g0555600	Nucleotide-diphossugar_trans
OS02G0192500	0	28.8653	Inf	CSLA1	Nucleotide-diphossugar_trans
OS12G0601400	0.246785	35.672	-7.18	IAA31	OPR_PB1
OS01G0286900	6.95085	52.4154	-2.91		OPR_PB1
OS02G0723400	36.8823	142.49	-1.95	IAA8	OPR_PB1
Novel00416	4.75139	30.8041	-2.7	--	unknown protein
Novel00437	58.9965	11.685	2.336	--	unknown protein
Novel00612	1.82496	17.2824	-3.24	--	unknown protein
Novel00794	20.3401	131.501	-2.69	--	unknown protein
OS09G0359500	40.4743	0.711245	5.8305		OsD305
OS02G0460200	10678.5	129.008	6.3711		OSIGBa0131F24.5 protein.
OS04G0445900	0.740356	67.3852	-6.51	Os04g0445900	OSIGBa0140O07.10 protein. (Os04t0445900-00)
OS11G0471300	0.502	44.581	-6.47	OS11G0471300	OSIGBa0145N07.3 protein. (Os11t0471300-01)
OS04G0598000	3531.94	876.915	2.01		OSJNba0093F12.14 protein.
OS11G0614500	0	12.5258	Inf	OS11G0614500	Patatin/PLipase_A2-rel
OS11G0658800	84.4579	19.6406	2.1044		Pectin_lyas_fold
OS01G0312500	0	17.9846	Inf	Os01g0312500	Pectinesterase_Asp_AS
OS10G0508700	42.7437	2598.72	-5.93		Pectinesterase_inhib_dom
OS11G0463700	85.6925	310.12	-1.86	OS11G0463700	Penicillin-binding protein, transpeptidase fold domain containing protein
OS03G0729000	2101.09	514.94	2.0287	EGY3	Peptidase
OS01G0140100	3.40314	44.6908	-3.72		PEPTIDASE_A1
OS01G0378100	0.829394	2058	-11.28		Peroxidase_pln
OS10G0109300	16.4212	6573.71	-8.65	Os10g0109300	Peroxidase_pln
OS01G0294700	14.6704	3387.96	-7.85		Peroxidase_pln
OS06G0547400	5.10223	876.683	-7.42		Peroxidase_pln
OS03G0234900	1.79309	155.799	-6.44	PRX39	Peroxidase_pln
OS06G0681600	17.7445	1154.88	-6.02	P0547F09.20-1	Peroxidase_pln
OS05G0134400	26.4397	1348.91	-5.67	Os05g0134400	Peroxidase_pln
OS06G0522300	2.81395	66.8764	-4.57		Peroxidase_pln
OS04G0434800	445.312	108.974	2.0308	Os04g0434800	Peroxidase_pln/fun/bac
OS06G0220000	0.255214	78.9155	-8.27	Os06g0220000	Phosphate-induced_prot1
OS04G0517500	124.159	21.7595	2.5125	Os04g0517500	Phosphoenolpyruvate carboxylase kinase
OS05G0518000	342.337	15.9304	4.4256	Os05g0518000	Phosphotidylethanolamine-bd_CS
OS04G0445700	75.3814	359.216	-2.25		PKS_Beta-ketoAc_synthase_dom
OS12G0260500	0	11.9209	Inf		PKS_KR
OS11G0115350	166.499	7443.41	-5.48	LTP2-A	Plant_LTP
OS03G0280400	84.6823	0.355623	7.8956		plant-specific domain TIGR01589 family protein.
OS02G0823100	3088.5	738.536	2.0642	PIP1;3	Plasma membrane intrinsic protein
OS01G0281600	2.5435	181.258	-6.16		Plcyanin-like
OS08G0137400	10.5938	397.019	-5.23		Plcyanin-like
OS07G0635900	508.616	1712.48	-1.75	LTI6A	PMP3
OS04G0441800	26.7521	111.893	-2.06		POT_fam
OS04G0691400	52.0125	184.062	-1.82		POT_fam
OS01G0934350	26.6968	131.51	-2.3	Os01g0934350	predicted protein. (Os01t0934350-00)
OS09G0520550	5.81914	84.3079	-3.86		predicted protein. (Os09t0520550-01)
OS12G0555000	690.926	197.424	1.8072	OsPR10a	Probenazole-inducible protein PBZ1
OS03G0113000	4.2897	135.755	-4.98		Prot_kinase_dom
OS12G0603700	158.401	679.706	-2.1	Os12g0603700	Prot_kinase_dom
OS02G0623932	25.9912	3.29213	2.9809		Prot_kinase_dom
OS10G0142600	99.6479	25.5861	1.9615	OS10G0142600	Prot_kinase_dom
OS05G0258400	65.5272	1.453	5.495		Protein kinase, catalytic domain domain containing protein
OS02G0215700	41.0528	2.14899	4.2557	Os02g0215700	Protein kinase, catalytic domain domain containing protein.
OS01G0116900	461.264	56.402	3.0318		Protein kinase, catalytic domain domain containing protein.
OS06G0241100	83.3786	10.2262	3.0274	OSJNBA0001B11.12	Protein kinase, catalytic domain domain containing protein.
OS01G0885700	20.0493	0.711245	4.8171		Protein kinase-like domain containing protein
OS02G0182600	1.59504	38.3235	-4.59		Protein kinase-like protein (Fragment).
OS07G0114000	704.816	126.413	2.4791	Os07g0114000	Protein_Pase_2C
OS01G0124100	89.8381	20.6884	2.1185	RBBI3-2	Proteinase inhibitor I12
OS08G0393600	36.0213	137.293	-1.93	Os08g0393600	Protein-tyrosine phosphatase-like, PTPLA domain containing protein
OS03G0747700	138.255	590.076	-2.09		PSII_Pbs27
OS07G0147500	16906.1	22.8541	9.5309	PsbR	PSII_PsbR
OS07G0147550	76.1656	2.77299	4.7796	Os07g0147550	PSII_PsbR
OS01G0748800	61.794	0	#NAME?		PtdEtn-bd_prot_PEBP
OS07G0564500	168.145	30.7749	2.4499		Pyr_nucl-diS_OxRdtase_FAD/NAD
OS01G0192900	1.29952	110.692	-6.41	Os01g0192900	PyrdxlP-dep_Trfase_major_sub2
OS10G0517500	153.586	563.877	-1.88		PyrdxlP-dep_Trfase_major_sub2
OS01G0645400	6.49391	45.2916	-2.8		Pyridine_nuc-diS_OxRdtase_2
OS12G0189300	7065.24	34272.1	-2.28		Pyrv/PenolPyrv_Kinase-like_dom
OS01G0115600	39.0899	5.23184	2.9014	RLCK11	Receptor-like Cytoplasmic Kinase 11
OS09G0471400	191.411	57.0073	1.7475	WAK81	Receptor-like Cytoplasmic Kinase 273
OS11G0667700	103.326	17.7424	2.5419	RLCK348	Receptor-like Cytoplasmic Kinase
OS03G0111200	0	170.568	Inf		Remorin_C
Novel00503	43.8997	397.833	-3.18	--	retrotransposon protein, putative, unclassified
OS08G0554300	0	18.2357	Inf	Os08g0554300	RG-lyase_III
OS02G0102300	14.9405	481.778	-5.01	Os02g0102300	Rhodanese-like_dom
OS03G0751400	45.2954	286.664	-2.66		Ribosomal_L6
OS05G0568300	71.7325	357.626	-2.32		Ribosomal_L7/12
OS10G0490100	2.08018	31.9168	-3.94		RlpA-like_DPBB
OS04G0684900	1909	516.753	1.8853	OSJNBA0088H09.11	RNase_CAF1
OS12G0117400	81.2914	11.6201	2.8065		RPT2
OS12G0274700	14318.8	54211.1	-1.92	RBCS	RuBisCO_sc_dom
OS10G0422200	1.03587	14.0512	-3.76		S_MeTrfase
OS07G0689600	159.476	1236.77	-2.96	NAS3	SAM-dependent_MTases-like
OS04G0104900	65.4484	12.315	2.4099		SAM-dependent_MTases-like
OS08G0169300	54.6485	12.6593	2.11	Os08g0169300	SAM-dependent_MTases-like
OS05G0140100	1.61005	190.439	-6.89		SANT/Myb
OS01G0975300	877.938	241.901	1.8597	P0459B04.21	SANT/Myb
OS04G0127500	20.4742	2.04649	3.3226	WAK29	Serine/threonine protein kinase-related domain containing protein
OS12G0611100	416.544	110.953	1.9085	RLCK373	serine/threonine-protein kinase receptor.
OS11G0424400	60.7885	12.0634	2.3332		Ser-tRNA-synth_1_N
OS02G0762600	2.18423	85.1373	-5.28	P0486G03.21	SG1 (SHORT GRAIN1)-related protein, Brassinosteroid signaling, Regulation of seed and panicle development
OS06G0351500	11.6852	922.021	-6.3	OSJNBB0014G01.31	SGNH_hydro
OS06G0531600	27.0456	1568.33	-5.86		SGNH_hydro
OS05G0209600	2.86084	26.0904	-3.19		SGNH_hydro
OS06G0156600	0	99.2676	Inf		SGNH_hydro
OS08G0203201	9.74242	54.6764	-2.49		SHR5-receptor-like kinase (Fragment). (Os08t0203201-00)
OS01G0667600	212.598	57.5063	1.8863	OSJNBB0063G05.27	Small_GTPase
OS02G0140400	485.435	82.888	2.55	OsOSC4	SQ_cyclase_C
OS05G0201700	5.00477	38.4946	-2.94		START-like_dom
OS01G0827800	0	14.4541	Inf		START-like_dom
OS12G0555500	2510.77	584.454	2.103		START-like_dom
OS02G0271000	31.8151	2.14899	3.888	SUB17	Subtilase
OS11G0261600	31.6213	1.83913	4.1038	OS11G0261600	Subtilisin-like serine proteinase
OS11G0637100	22.5896	1.09738	4.3635	Os11g0637100	Sugar/inositol_transpt
OS03G0218400	7054.61	1980.75	1.8325	OsMST4	Sugar/inositol_transpt
OS03G0736500	0.510428	18.7525	-5.2	OSJNBB0016H12.15	T_SNARE_dom
OS12G0106300	0.574179	110.158	-7.58		TBL
OS01G0652800	4.20909	67.7022	-4.01		TBL
OS01G0217000	7.63384	58.4379	-2.94	P0515G01.44-1	TBL
OS12G0491800	61.4799	1.09738	5.808	Os12g0491800	Terpene_synth_N
OS04G0345400	153.358	24.2169	2.6628		Terpene_synth_N
OS02G0570900	122.912	26.796	2.1975		Terpene_synth_N
OS02G0571300	118.22	30.476	1.9557	Os02g0571300	Terpene_synth_N
OS02G0571800	988.136	271.376	1.8644	Os02g0571800	Terpene_synth_N
OS02G0571100	807.263	262.095	1.6229	CPS2	Terpene_synthase_metal-bd
OS03G0647600	477.956	129.262	1.8866		TF_CBFB
OS05G0500600	3.12448	90.1957	-4.85		TF_GRAS
OS03G0215400	44.9558	4.84612	3.2136	LHS1	TF_MADSbox
OS08G0112700	84.2899	22.9861	1.8746	Os08g0112700	TF_MADSbox
OS03G0243900	0.28709	99.4764	-8.44	OS03G0243900	Thaumatin
OS07G0529600	1927.92	6907.98	-1.84		Thi4_fam
OS03G0165900	37.147	669.369	-4.17		TPR-like_helical
OS01G0783100	82.5711	305.86	-1.89		TPR-like_helical
OS06G0606700	4119.98	1229.21	1.7449		TPR-like_helical
OS02G0189400	8.21482	101.412	-3.63	OSJNBB0031B09.7	TypeIII_avirulence_cleave
OS01G0907200	0.510428	29.5288	-5.85	Os01g0907200	Ubiquitin-rel_dom
OS03G0757100	15.2998	78.8941	-2.37	OSJNBA0040E01.21	UDP_glucos_trans
OS08G0404000	55.0985	4.59493	3.5839	Os08g0404000	UDP_glucos_trans
OS04G0321100	153.956	31.4963	2.2893	Os04g0321100	UDP_glucos_trans
OS04G0272200	70.6441	15.1125	2.2248	OSJNBB0056F09.12	UDP_glucos_trans
OS03G0830300	178.345	38.3057	2.219		Uncharacterised_Cys-rich
OS03G0830400	289.111	77.642	1.8967	PGPS/D12	Uncharacterised_Cys-rich
Novel00701	57.8422	12.95	2.1592	--	unnamed protein product [Oryza sativa Japonica Group]
OS11G0649600	16.8495	82.4161	-2.29		UPF0497_TM_pln_subgr
OS03G0196400	330.178	42.7522	2.9492	OS03G0196400	UPF0497_TM_pln_subgr
OS05G0355400	1191.77	122.158	3.2863	UspA	UspA domain containing protein.
OS06G0142500	4902.28	433.3	3.5	Os06g0142500	Wall-associated kinase 3.
OS01G0208000	5.55387	33.6637	-2.6		WAT1-related
OS09G0426500	458.377	1802.43	-1.98		WAT1-related
OS04G0422600	33.4287	2.96509	3.4949		WAT1-related
OS05G0106200	97.3748	22.396	2.1203	OSJNBB0035J08.13	WAT1-related
OS02G0468100	21.307	1.46825	3.8592	Os02g0468100	Wax_synthase_dom
OS01G0186000	33.5915	209.997	-2.64	Os01g0186000	WRKY_DNA-bd
OS01G0821600	1810.6	220.684	3.0364		WRKY_DNA-bd
OS11G0117500	54.0791	11.3202	2.2562		WRKY_DNA-bd
OS03G0756300	10.4965	86.0222	-3.03		X8
OS09G0385700	603.84	109.23	2.4668	SAP17	Znf_AN1
OS05G0195200	999.743	178.691	2.4841		Znf_CCCH
OS05G0155400	41.3131	176.488	-2.09		Znf_NHR/GATA
OS09G0268600	348.556	93.8695	1.8927	OS09G0268600	Znf_PMZ
OS01G0555100	386.124	2343.52	-2.6	B1110C07.45	Znf_RanBP2
OS06G0141200	1274.28	5859.95	-2.2		Znf_RanBP2
OS02G0690600	1.83339	49.1259	-4.74		Znf_RING/FYVE/PHD
OS07G0686300	10.4091	173.649	-4.06	OJ1200_C08.113	Znf_RING/FYVE/PHD
OS06G0534800	7.30991	81.4089	-3.48	OSJNBA0001B21.13	Znf_RING/FYVE/PHD
OS05G0355300	13.3761	81.1962	-2.6		Znf_RING/FYVE/PHD
OS12G0209200	15.2563	61.7555	-2.02		Znf_RING/FYVE/PHD
OS08G0492500	113.576	21.8921	2.3752	P0686H11.17	Znf_RING/FYVE/PHD
Novel00588	1.06775	129.887	-6.93	-//-
EPlOSAG00000018034	0.246785	11.1792	-5.5	-//-
EPlOSAG00000023434	2.11205	30.4416	-3.85	-//-
EPlOSAG00000012502	4.13507	44.7875	-3.44	-//-
Novel00263	0	16.246	Inf	-//-
EPlOSAG00000025431	229.294	0	#NAME?	-//-
Novel00435	97.573	0	#NAME?	-//-
Novel00454	312.985	4.38758	6.1565	-//-
OS03G0203451	101.996	16.8676	2.5962	-//-
Novel00808	55.5366	10.1809	2.4476	-//-
Novel00132	80.2982	14.7569	2.444	-//-
